# Supplementary material for: Conversion of Geraniol into Useful Value-Added Products in the Presence of Catalysts of Natural Origin: Diatomite and Alum
Source: Materials (Basel). 2022 Mar 26;15(7):2449. doi: 10.3390/ma15072449 (PMC9000025; doi:10.3390/ma15072449)
Supplement: Supplementary file 1 [file materials-15-02449-s001.zip]

Archive with 1 entries (1 files):
- materials-1591751-supplementary.pdf
